# Supplementary material for: The Presence, Location, and Degree of Late Gadolinium Enhancement in Relation to Myocardial Dysfunction and Poor Prognosis in Patients with Systemic Lupus Erythematosus
Source: J Cardiovasc Dev Dis. 2023 Oct 31;10(11):451. doi: 10.3390/jcdd10110451 (PMC10672496; doi:10.3390/jcdd10110451)
Supplement: Supplementary file 1 [file jcdd-10-00451-s001.zip]

Archive with 1 entries (1 files):
- jcdd-2638988-supplementary.pdf
